# Supplementary material for: Population Substructure and Control Selection in Genome-Wide Association Studies
Source: PLoS One. 2008 Jul 2;3(7):e2551. doi: 10.1371/journal.pone.0002551 (PMC2432498; doi:10.1371/journal.pone.0002551)
Supplement: Table S2 — List of 12,898 population inference SNPs (1.13 MB XLS) [file pone.0002551.s003.xls]

## Sheet: Table_S2
Table S2. List of 12,898 population inference SNPs
SNPID	Chromosome	Position	MAF
rs2887286	1	1145994	0.162
rs3736330	1	2316935	0.298
rs2246732	1	2440254	0.237
rs2842909	1	2849584	0.186
rs10489588	1	2941694	0.215
rs1798246	1	3070715	0.456
rs2455144	1	3204592	0.468
rs10492939	1	3292731	0.273
rs4648505	1	3395156	0.147
rs10909969	1	3470009	0.261
rs3737593	1	3686396	0.123
rs4440829	1	3980640	0.129
rs4654492	1	4101675	0.394
rs7517989	1	4199587	0.162
rs780606	1	4449262	0.294
rs618751	1	4562392	0.315
rs2071995	1	4638538	0.068
rs3753702	1	4699060	0.127
rs2743979	1	4725012	0.373
rs12035499	1	4880552	0.196
rs6669905	1	4902573	0.432
rs12047764	1	4977412	0.276
rs1459766	1	5060591	0.249
rs10492925	1	5095231	0.218
rs17423547	1	5241324	0.33
rs7418357	1	5394104	0.297
rs2153900	1	5517324	0.202
rs1775421	1	5564169	0.085
rs9439603	1	5602028	0.447
rs707580	1	5647527	0.243
rs796396	1	5687466	0.139
rs868162	1	5856823	0.381
rs3789541	1	6063912	0.054
rs10746502	1	6529786	0.132
rs4908600	1	7119246	0.256
rs1476047	1	7234759	0.396
rs845232	1	7370843	0.248
rs1193221	1	7415578	0.377
rs1193167	1	7513035	0.382
rs10492961	1	7560566	0.244
rs697686	1	7772805	0.355
rs579992	1	7850568	0.091
rs4908736	1	8109798	0.131
rs389709	1	8242632	0.181
rs1466654	1	8298500	0.432
rs11121247	1	8841382	0.186
rs6577546	1	8961609	0.26
rs6577556	1	9141970	0.297
rs9435245	1	9341877	0.15
rs10864418	1	9412559	0.45
rs4073710	1	9578382	0.17
rs4240910	1	9673044	0.472
rs6541080	1	10158626	0.371
rs539790	1	10810510	0.098
rs10864479	1	10891317	0.398
rs1057079	1	11127645	0.279
rs6671983	1	11384188	0.354
rs761092	1	11600782	0.176
rs2336030	1	11659187	0.329
rs1133398	1	11737218	0.301
rs12404124	1	11796456	0.405
rs6690493	1	12058113	0.444
rs3766735	1	12117332	0.091
rs522807	1	12146826	0.053
rs4394668	1	12593816	0.21
rs7513079	1	12708081	0.276
rs3013105	1	13674912	0.387
rs2940305	1	13710216	0.467
rs2361030	1	13779141	0.167
rs1772635	1	13820812	0.241
rs1203651	1	13981701	0.372
rs2281164	1	14003215	0.291
rs10927972	1	14169697	0.42
rs916430	1	14318380	0.452
rs6690681	1	14655176	0.455
rs3892594	1	14721675	0.5
rs4385705	1	14748619	0.471
rs10803288	1	14781426	0.264
rs4661526	1	14973526	0.287
rs3845596	1	15061886	0.429
rs2807562	1	15106616	0.223
rs4661553	1	15177446	0.134
rs6684496	1	15225407	0.488
rs761288	1	15250274	0.251
rs7536482	1	15402847	0.417
rs2473358	1	15553038	0.457
rs742362	1	15599378	0.126
rs941686	1	15855888	0.218
rs848210	1	16132400	0.437
rs10489599	1	16458405	0.364
rs732679	1	17244272	0.362
rs2293910	1	17404169	0.147
rs2977269	1	17463664	0.235
rs2147333	1	17519113	0.087
rs11203414	1	17702543	0.29
rs2256787	1	17765403	0.062
rs1033846	1	17946092	0.211
rs1192586	1	18147485	0.253
rs6586487	1	18212335	0.241
rs10492994	1	18348014	0.279
rs3738089	1	18427298	0.214
rs872730	1	18442793	0.18
rs223226	1	18523381	0.075
rs10492995	1	18579960	0.083
rs909948	1	18697790	0.088
rs2816040	1	18762123	0.454
rs2743208	1	18890442	0.097
rs2236817	1	18922202	0.111
rs3935570	1	19039958	0.276
rs9729157	1	19491188	0.368
rs1542875	1	19666774	0.285
rs4508039	1	19748612	0.353
rs3748748	1	19890782	0.147
rs1317209	1	20012623	0.177
rs6690967	1	20055929	0.494
rs521179	1	20277752	0.083
rs743982	1	20455825	0.076
rs230182	1	20551138	0.081
rs750070	1	20641771	0.284
rs472055	1	20766552	0.462
rs667687	1	20945164	0.391
rs213025	1	21524162	0.183
rs1780324	1	21694344	0.453
rs829370	1	21805780	0.092
rs3738091	1	21869869	0.34
rs2473277	1	22234432	0.478
rs2744718	1	22396314	0.15
rs7543680	1	22603856	0.217
rs186037	1	22824973	0.121
rs631090	1	22858990	0.058
rs1561624	1	22974275	0.132
rs309499	1	23107533	0.476
rs1767141	1	23606937	0.091
rs10799802	1	23882131	0.405
rs4330872	1	24348957	0.124
rs4648955	1	24440677	0.339
rs12045815	1	24453580	0.331
rs10489442	1	24621666	0.239
rs2361150	1	25066886	0.311
rs10489161	1	25211386	0.2
rs10493026	1	25280441	0.19
rs760599	1	25978819	0.353
rs1932067	1	26194668	0.126
rs10902724	1	26448619	0.062
rs4659444	1	26697703	0.218
rs6669265	1	27233806	0.331
rs1292081	1	27844089	0.116
rs1767523	1	27928929	0.485
rs9508	1	28436866	0.303
rs7520756	1	28952753	0.412
rs2985340	1	29244086	0.308
rs2235937	1	29504496	0.227
rs1359465	1	29628653	0.399
rs6426343	1	29737694	0.301
rs187954	1	29907191	0.441
rs1868302	1	30032312	0.103
rs1391489	1	30294887	0.153
rs7541381	1	30373091	0.125
rs7530575	1	30411905	0.313
rs646198	1	30658112	0.158
rs10915128	1	30728999	0.495
rs1882027	1	30885819	0.193
rs1212652	1	30915622	0.498
rs3828051	1	30970386	0.345
rs10798810	1	31049149	0.445
rs947643	1	31234025	0.238
rs1995585	1	31628061	0.163
rs10493049	1	31941466	0.141
rs671101	1	32108685	0.222
rs747020	1	32470521	0.055
rs419145	1	32951743	0.125
rs1284373	1	33128510	0.226
rs2794600	1	33753817	0.207
rs10798977	1	33909921	0.363
rs2583453	1	33992968	0.068
rs1884981	1	34078764	0.482
rs6425863	1	34170728	0.331
rs3131529	1	34287073	0.305
rs297804	1	34443942	0.251
rs771390	1	34523523	0.233
rs1774256	1	34607545	0.357
rs4652840	1	34736941	0.308
rs12030047	1	34932892	0.09
rs12074386	1	35079081	0.236
rs4653109	1	35100832	0.347
rs7543044	1	35446898	0.081
rs7542179	1	36233709	0.079
rs3767703	1	36328345	0.078
rs1339766	1	36628281	0.283
rs4653197	1	36813656	0.232
rs547390	1	37090029	0.159
rs7517274	1	37174588	0.361
rs1160752	1	37175999	0.344
rs6687320	1	37202950	0.081
rs215820	1	37435730	0.247
rs876466	1	37637718	0.389
rs2294873	1	37734200	0.177
rs731174	1	37969428	0.311
rs535056	1	38294679	0.461
rs1564119	1	38430471	0.424
rs4290027	1	38657116	0.395
rs2252153	1	38692010	0.335
rs2184611	1	38756926	0.256
rs3011179	1	38833487	0.094
rs695023	1	38997442	0.399
rs10888621	1	39245172	0.395
rs11205665	1	39363411	0.06
rs6600293	1	39856406	0.087
rs2294814	1	40092174	0.441
rs4233484	1	40235249	0.145
rs407752	1	40576442	0.292
rs2361651	1	41002801	0.223
rs12751530	1	41129367	0.123
rs10789262	1	41210004	0.317
rs4660527	1	41594366	0.436
rs2475839	1	41778592	0.388
rs783622	1	42139575	0.439
rs6672120	1	42350031	0.23
rs7411957	1	42780605	0.164
rs9960	1	43090380	0.187
rs841859	1	43140462	0.145
rs9326132	1	43243769	0.404
rs585655	1	43369601	0.059
rs6680421	1	44181556	0.214
rs2429060	1	44376093	0.329
rs6429541	1	44738310	0.32
rs69141	1	44811792	0.461
rs1938302	1	45450405	0.121
rs11211247	1	46249174	0.256
rs2236560	1	46268021	0.464
rs1025806	1	46911690	0.266
rs4646491	1	47053471	0.147
rs1502908	1	47258478	0.374
rs11211500	1	47504965	0.31
rs6656330	1	47802314	0.072
rs12742768	1	47837606	0.106
rs2506987	1	47873416	0.496
rs3844086	1	48005090	0.351
rs1539530	1	48747520	0.389
rs2246105	1	48770948	0.065
rs2803270	1	48803825	0.39
rs7520784	1	49013544	0.299
rs1338216	1	49620448	0.374
rs4259707	1	50301178	0.225
rs3001644	1	50495576	0.087
rs1464081	1	51107682	0.12
rs11205836	1	51577319	0.184
rs2842586	1	52118348	0.369
rs835342	1	52836622	0.459
rs269324	1	52898743	0.336
rs514881	1	53109325	0.347
rs1288367	1	53378472	0.188
rs10493173	1	53543790	0.121
rs12046664	1	53689164	0.152
rs11206169	1	53777648	0.39
rs6696913	1	54158859	0.131
rs671539	1	54379745	0.154
rs9326028	1	54523213	0.132
rs6690450	1	54626667	0.494
rs4927133	1	54726111	0.234
rs11206407	1	54891732	0.338
rs3815226	1	54969737	0.203
rs2495513	1	55230403	0.191
rs11206536	1	55484923	0.064
rs880386	1	55592852	0.132
rs2133555	1	55756897	0.217
rs10493186	1	56093662	0.258
rs10489777	1	56212497	0.272
rs1417768	1	56488995	0.277
rs17113792	1	56601984	0.084
rs884277	1	56654351	0.337
rs1930759	1	56786204	0.081
rs933001	1	56814923	0.486
rs1361730	1	57040534	0.272
rs669444	1	57091690	0.499
rs578544	1	57321744	0.352
rs489049	1	57347657	0.224
rs542873	1	57487117	0.431
rs1424467	1	57589077	0.45
rs10493223	1	57706622	0.08
rs1323822	1	57999180	0.123
rs852787	1	58074690	0.208
rs1952046	1	58254929	0.418
rs946311	1	58449585	0.191
rs10493241	1	58556559	0.135
rs706444	1	58683030	0.14
rs12407003	1	58712222	0.121
rs2811876	1	58988379	0.388
rs2764908	1	59121116	0.128
rs7556224	1	59332100	0.359
rs10493260	1	59351170	0.123
rs7531541	1	59531871	0.103
rs621517	1	59749607	0.351
rs11207514	1	60016621	0.09
rs2235798	1	60101201	0.081
rs642307	1	60233321	0.486
rs17120999	1	60934968	0.147
rs665036	1	61053139	0.086
rs10889201	1	61154997	0.11
rs2173345	1	61258156	0.053
rs2152093	1	61525543	0.244
rs2024788	1	61659856	0.168
rs2365270	1	61832995	0.304
rs10889249	1	61892397	0.363
rs7515512	1	62097039	0.17
rs2482854	1	62148128	0.225
rs1886834	1	62537637	0.355
rs7523497	1	62625734	0.136
rs2780883	1	63183207	0.392
rs1191758	1	63195498	0.235
rs953654	1	63321870	0.466
rs1410581	1	63461834	0.158
rs4915896	1	63599614	0.495
rs659406	1	64028606	0.216
rs1260817	1	64275521	0.142
rs12036326	1	64345749	0.198
rs825191	1	64480599	0.381
rs305555	1	64776366	0.1
rs1926306	1	64914583	0.167
rs3790541	1	65114155	0.122
rs578271	1	65277859	0.089
rs4916031	1	65454131	0.315
rs970467	1	65679350	0.119
rs1892534	1	65878532	0.382
rs11208772	1	66177314	0.093
rs6664618	1	66487172	0.451
rs765685	1	66738063	0.497
rs1566246	1	67017863	0.302
rs3738168	1	67073684	0.133
rs3762318	1	67369707	0.168
rs10489628	1	67476695	0.387
rs3790567	1	67594965	0.229
rs12040961	1	67836216	0.271
rs2246675	1	68063534	0.319
rs594193	1	68332238	0.166
rs2820483	1	68367228	0.318
rs7536982	1	68520603	0.277
rs4926381	1	68589388	0.498
rs9436816	1	68619836	0.116
rs955093	1	69360781	0.268
rs6664878	1	69820857	0.107
rs1417436	1	69932766	0.445
rs10493471	1	70315937	0.076
rs9804151	1	70630356	0.196
rs2807912	1	70724902	0.251
rs517735	1	70776338	0.187
rs10889882	1	70846124	0.12
rs11209700	1	71061249	0.17
rs962231	1	71512616	0.215
rs1459802	1	72015830	0.073
rs546741	1	72062259	0.338
rs1486096	1	72356772	0.473
rs4128552	1	73333399	0.465
rs11210304	1	73846686	0.257
rs17094362	1	74012802	0.097
rs3753183	1	74471687	0.053
rs1881029	1	74674028	0.062
rs4287129	1	74788735	0.142
rs10493550	1	75232921	0.188
rs13373826	1	75743383	0.15
rs10493578	1	76262822	0.308
rs447383	1	76346202	0.183
rs752819	1	76576110	0.12
rs7413797	1	76700262	0.351
rs315084	1	76761225	0.117
rs484299	1	76871317	0.422
rs11799891	1	76969606	0.129
rs10493605	1	77642912	0.124
rs2029768	1	77786630	0.239
rs17101475	1	78416262	0.127
rs2181453	1	78469110	0.294
rs11162519	1	78852154	0.236
rs1333971	1	78906362	0.083
rs7552978	1	79153054	0.288
rs228563	1	79418807	0.206
rs6674681	1	79493711	0.25
rs10493648	1	80017340	0.327
rs2997195	1	80611468	0.425
rs1832331	1	80933925	0.099
rs1338137	1	81165539	0.255
rs17106149	1	81444429	0.102
rs4362025	1	81568669	0.28
rs3924702	1	81716276	0.151
rs9324178	1	81900017	0.268
rs10518658	1	82234218	0.067
rs10493708	1	82343774	0.377
rs1144283	1	82599053	0.372
rs1281614	1	82616192	0.105
rs10518668	1	82872202	0.061
rs12032817	1	82949953	0.412
rs4662179	1	83185401	0.142
rs17131801	1	83574357	0.095
rs12040151	1	83752670	0.3
rs7512899	1	83970311	0.495
rs1402696	1	84495182	0.279
rs316672	1	84516537	0.309
rs784828	1	84532511	0.152
rs3813605	1	84743535	0.178
rs3782	1	84882913	0.062
rs4907097	1	85034513	0.375
rs1886644	1	85123246	0.277
rs11161616	1	85680213	0.227
rs10493766	1	85718248	0.226
rs1524004	1	85783645	0.338
rs17415692	1	86305730	0.097
rs1108394	1	86424070	0.123
rs1321695	1	86720335	0.465
rs772598	1	86812533	0.388
rs1886634	1	87387409	0.262
rs4506441	1	87451368	0.24
rs12736459	1	87606847	0.183
rs2892987	1	87705320	0.084
rs902296	1	87811872	0.126
rs17130136	1	87986415	0.099
rs2503256	1	88137042	0.054
rs1336577	1	88442689	0.176
rs3767382	1	88980668	0.445
rs928655	1	89622162	0.24
rs12026201	1	90010606	0.128
rs2802031	1	90112257	0.304
rs10801805	1	90592845	0.355
rs10922882	1	90826295	0.485
rs1766163	1	91087098	0.457
rs346994	1	91375139	0.162
rs1949009	1	91789241	0.26
rs10493854	1	91828454	0.345
rs1555890	1	91933474	0.103
rs6680614	1	92130959	0.486
rs4414050	1	92663125	0.437
rs10493865	1	93254228	0.094
rs1323626	1	93636485	0.176
rs237435	1	93803122	0.222
rs10874814	1	94181496	0.378
rs10493867	1	94258994	0.255
rs521538	1	94298211	0.227
rs2391467	1	94623031	0.466
rs1749541	1	94730966	0.22
rs10782987	1	94892378	0.287
rs3860336	1	95008870	0.275
rs10493881	1	95200639	0.126
rs2182021	1	95542451	0.315
rs957186	1	95712355	0.467
rs12120304	1	95917855	0.492
rs2061407	1	96264886	0.141
rs2220948	1	96883528	0.353
rs6673531	1	96887637	0.485
rs528455	1	97521786	0.401
rs2297779	1	97772032	0.177
rs1782812	1	98320090	0.201
rs1028889	1	98579009	0.266
rs167567	1	98734519	0.123
rs10875196	1	99151502	0.238
rs12084355	1	99222557	0.188
rs611829	1	99420009	0.078
rs712886	1	99524106	0.116
rs2893418	1	99824256	0.342
rs1981192	1	99916191	0.374
rs6664173	1	100048005	0.117
rs478859	1	100568708	0.473
rs6577168	1	100578992	0.072
rs3181088	1	100971296	0.19
rs3900628	1	101429773	0.388
rs6577245	1	101622418	0.445
rs1552290	1	101873811	0.101
rs1373820	1	102006422	0.298
rs724479	1	102047645	0.147
rs769163	1	102076740	0.369
rs2339204	1	102216280	0.192
rs7539242	1	102499390	0.073
rs967554	1	102836762	0.237
rs10493988	1	103338744	0.364
rs2050592	1	103904580	0.099
rs11185393	1	104553524	0.455
rs10494011	1	104691609	0.108
rs7553985	1	104908021	0.387
rs7532749	1	105021286	0.152
rs11584314	1	105369671	0.375
rs777057	1	105892839	0.497
rs4915129	1	106915027	0.277
rs2863991	1	107350268	0.463
rs12133394	1	107619073	0.107
rs1444038	1	107782839	0.172
rs4503375	1	108051805	0.18
rs10494080	1	108203598	0.245
rs2035015	1	108231457	0.248
rs1781070	1	108371221	0.429
rs2000260	1	108474928	0.423
rs10494092	1	108935362	0.325
rs9440550	1	109194424	0.207
rs839549	1	109285290	0.314
rs839879	1	109329384	0.107
rs2478762	1	109540594	0.243
rs4970843	1	109688714	0.472
rs499345	1	110163205	0.3
rs3093040	1	110271947	0.394
rs17025455	1	110452545	0.06
rs495959	1	110533656	0.223
rs4839325	1	110663158	0.247
rs2246702	1	110888973	0.377
rs2797520	1	111000728	0.409
rs4839556	1	111063863	0.214
rs10494126	1	111473230	0.111
rs684559	1	111559969	0.353
rs11102233	1	111629272	0.255
rs6537704	1	111853628	0.135
rs10776734	1	112004975	0.059
rs3008527	1	112324618	0.268
rs385768	1	112427760	0.318
rs1343275	1	112699113	0.342
rs11102479	1	112808327	0.204
rs1620668	1	112825503	0.154
rs1778015	1	113403929	0.39
rs7555991	1	113556541	0.098
rs4839312	1	113677942	0.245
rs1217401	1	114240474	0.322
rs729300	1	114450770	0.361
rs2774307	1	114472492	0.224
rs631230	1	114521541	0.437
rs6689069	1	114659167	0.167
rs11582563	1	114761063	0.191
rs910623	1	115425927	0.295
rs1146179	1	115560916	0.151
rs910330	1	115637023	0.282
rs556723	1	115744600	0.289
rs3884586	1	115938348	0.052
rs4564143	1	116095486	0.302
rs1775700	1	116463106	0.213
rs6694434	1	116606250	0.403
rs1176385	1	116828968	0.258
rs10924102	1	116832505	0.295
rs758518	1	116883333	0.103
rs519264	1	117073091	0.335
rs10494190	1	117194463	0.184
rs2806870	1	117349313	0.172
rs2057594	1	117438016	0.215
rs6663706	1	117633695	0.188
rs1290558	1	117867364	0.356
rs6661142	1	117907599	0.242
rs1808806	1	117975745	0.404
rs1229137	1	118775265	0.359
rs8179426	1	119218011	0.152
rs716217	1	119340228	0.161
rs10923799	1	119658324	0.092
rs2275608	1	119736584	0.069
rs6428830	1	119856298	0.296
rs3828090	1	120074249	0.276
rs2793831	1	120325425	0.112
rs1797052	1	144439040	0.062
rs6656361	1	144943150	0.07
rs2077749	1	145119261	0.323
rs4504949	1	145368301	0.065
rs7526407	1	145537233	0.126
rs10900403	1	145807358	0.192
rs577935	1	148152207	0.113
rs3850839	1	148500906	0.289
rs267738	1	149207249	0.196
rs1573129	1	149764000	0.174
rs3811411	1	149777892	0.176
rs998454	1	150084622	0.199
rs6696556	1	150697466	0.162
rs1001149	1	150775186	0.058
rs1325508	1	150879534	0.074
rs381115	1	151365969	0.121
rs4845342	1	151477432	0.165
rs4345763	1	151520364	0.067
rs3014875	1	151605375	0.322
rs913859	1	151886710	0.128
rs4521985	1	152390147	0.356
rs11265618	1	152696716	0.165
rs6426905	1	152973244	0.069
rs883319	1	153025046	0.218
rs1984285	1	153063519	0.231
rs1061122	1	153098914	0.241
rs11264359	1	153549453	0.253
rs822519	1	154107330	0.061
rs10737170	1	154330504	0.093
rs1052067	1	154472745	0.287
rs2985714	1	154607242	0.082
rs1046650	1	154905624	0.281
rs943551	1	155122121	0.066
rs10494309	1	155385045	0.16
rs2209358	1	155541051	0.35
rs873448	1	155597511	0.233
rs3856264	1	155744620	0.224
rs1807765	1	155748995	0.187
rs7552600	1	156295645	0.271
rs874844	1	156333671	0.477
rs451851	1	156951660	0.398
rs16841094	1	157013471	0.067
rs11590737	1	157210445	0.079
rs863028	1	157370709	0.139
rs10489849	1	157463389	0.192
rs2275674	1	157794104	0.233
rs11265260	1	157966663	0.062
rs4301626	1	158051994	0.057
rs2494515	1	158106595	0.23
rs1317712	1	158220993	0.325
rs1046995	1	158379365	0.21
rs4656902	1	158600366	0.068
rs7513382	1	158638733	0.494
rs1268524	1	158736882	0.281
rs164288	1	158871097	0.094
rs11265455	1	158886775	0.166
rs6427545	1	159037139	0.309
rs7546890	1	159262016	0.492
rs4656994	1	159446501	0.218
rs6696854	1	159730438	0.226
rs2070151	1	160014680	0.068
rs2490423	1	160222280	0.113
rs7514121	1	160267056	0.224
rs4657178	1	160477234	0.262
rs7528328	1	160514403	0.163
rs449908	1	160591069	0.267
rs10494369	1	160623659	0.088
rs12134171	1	161089164	0.352
rs10799886	1	161182436	0.49
rs10799891	1	161198774	0.055
rs7513108	1	161430401	0.153
rs2292276	1	161558986	0.367
rs4265409	1	161681183	0.435
rs11580624	1	162100191	0.198
rs6697426	1	162177807	0.389
rs12760871	1	162287676	0.079
rs1415446	1	162415490	0.396
rs6662422	1	162746103	0.445
rs7521521	1	163004173	0.381
rs2171690	1	163006723	0.46
rs2881832	1	163314410	0.421
rs6686960	1	163457500	0.163
rs157864	1	163650385	0.149
rs4657449	1	163731905	0.093
rs952375	1	163825849	0.121
rs12062372	1	163950111	0.134
rs3748699	1	164144375	0.171
rs1470761	1	164376805	0.095
rs7523538	1	164584438	0.111
rs7516525	1	164805625	0.498
rs2225153	1	165270203	0.262
rs10918653	1	165410520	0.328
rs1021621	1	165465160	0.497
rs858553	1	165721769	0.403
rs12048110	1	165778722	0.327
rs7554445	1	165820961	0.354
rs7511842	1	165909808	0.089
rs7511792	1	165918896	0.149
rs16828104	1	166357523	0.183
rs10489211	1	166579696	0.081
rs2300564	1	166657691	0.408
rs1933099	1	166802858	0.292
rs10800362	1	166841296	0.111
rs1415678	1	166920955	0.286
rs2744661	1	166992845	0.475
rs1922924	1	167334364	0.43
rs1983546	1	167712807	0.344
rs6128	1	167829528	0.157
rs3177980	1	167943110	0.269
rs4437927	1	168462966	0.217
rs593479	1	168909523	0.493
rs2421494	1	168982155	0.2
rs7474070	1	169317213	0.063
rs1963273	1	169589070	0.328
rs10489247	1	169700955	0.166
rs2232825	1	170030172	0.203
rs10797791	1	170388482	0.172
rs1063412	1	170677590	0.433
rs859624	1	170997452	0.244
rs1557121	1	171620504	0.261
rs941987	1	172107422	0.09
rs333422	1	172899928	0.248
rs909469	1	173458384	0.156
rs16848281	1	173589465	0.084
rs860907	1	173678535	0.385
rs1016815	1	173695580	0.379
rs4570382	1	173818063	0.086
rs7544659	1	173913664	0.405
rs12404663	1	173925154	0.06
rs500894	1	174103955	0.311
rs7552857	1	174695987	0.114
rs1033408	1	175177545	0.147
rs6678480	1	175321394	0.478
rs2142754	1	175647945	0.301
rs1252070	1	175866833	0.116
rs3117751	1	176012077	0.438
rs12143741	1	176028437	0.082
rs842192	1	176182097	0.143
rs869286	1	176210435	0.187
rs2746325	1	176730214	0.248
rs4650999	1	176798811	0.482
rs4652319	1	176976589	0.33
rs2050923	1	177478184	0.464
rs4448483	1	178014847	0.419
rs7544147	1	178434267	0.057
rs6425616	1	178467807	0.434
rs7543669	1	178509282	0.174
rs3842895	1	178862819	0.458
rs2331992	1	179242714	0.353
rs881964	1	179376101	0.14
rs10797677	1	179413437	0.327
rs4652591	1	179444477	0.062
rs2609473	1	179602130	0.464
rs17494681	1	179746806	0.183
rs10797733	1	179835393	0.069
rs704326	1	180026280	0.466
rs3856111	1	180351599	0.097
rs10494545	1	180467282	0.251
rs266508	1	180696351	0.336
rs10489964	1	180889972	0.248
rs2480767	1	181523841	0.366
rs3754515	1	181829405	0.442
rs4652825	1	182059946	0.22
rs10494572	1	182250203	0.178
rs16823195	1	182697465	0.122
rs626576	1	183075976	0.454
rs10489486	1	183605173	0.218
rs7544587	1	183762466	0.091
rs10798019	1	183789310	0.237
rs680638	1	184423137	0.231
rs3820182	1	184556956	0.165
rs10489410	1	185220818	0.061
rs12022951	1	185313885	0.149
rs964665	1	185476575	0.149
rs4651384	1	185685027	0.283
rs7543693	1	185946963	0.315
rs1387343	1	186595273	0.349
rs172235	1	186726999	0.303
rs10754227	1	187001959	0.451
rs10919649	1	187969811	0.47
rs9427700	1	188048192	0.108
rs1320747	1	188226540	0.488
rs814941	1	188733445	0.307
rs584161	1	188843959	0.111
rs535509	1	189695104	0.064
rs833986	1	190022535	0.482
rs12026956	1	190362900	0.371
rs10489868	1	190777806	0.216
rs1933701	1	190997128	0.482
rs842814	1	191178595	0.264
rs7528241	1	191687983	0.085
rs7535507	1	192193838	0.106
rs6428233	1	192672234	0.211
rs3009384	1	192809906	0.106
rs696392	1	193319844	0.339
rs6702266	1	193643595	0.284
rs1339559	1	193760161	0.195
rs4469700	1	194086960	0.406
rs1008082	1	194264186	0.273
rs6676015	1	194366549	0.238
rs2181948	1	194548425	0.443
rs10801555	1	194926884	0.373
rs949571	1	195579812	0.335
rs2359372	1	196230774	0.261
rs6660793	1	196578583	0.129
rs2154328	1	197209638	0.361
rs12402922	1	197438426	0.481
rs10494795	1	197753444	0.15
rs2816939	1	198252323	0.143
rs2816987	1	198338259	0.154
rs2690035	1	198408940	0.362
rs940395	1	198458104	0.344
rs6427833	1	198736128	0.173
rs3753955	1	199124397	0.163
rs296513	1	199173096	0.227
rs1122396	1	199405051	0.461
rs947379	1	199437906	0.411
rs1572968	1	199564975	0.22
rs1256941	1	199659387	0.137
rs680198	1	199730063	0.42
rs1555936	1	199852752	0.098
rs478472	1	199892446	0.089
rs475210	1	199957168	0.399
rs3820439	1	200240188	0.285
rs4245703	1	200344698	0.399
rs1823696	1	200433799	0.418
rs2741853	1	200672294	0.356
rs12404945	1	200888925	0.16
rs10800893	1	201220750	0.359
rs3087949	1	201314244	0.286
rs946263	1	201432004	0.179
rs4971234	1	201539989	0.13
rs6593903	1	201851473	0.097
rs4951357	1	201911251	0.196
rs12408223	1	202215283	0.133
rs3795579	1	202336461	0.351
rs2037679	1	202349561	0.084
rs3737656	1	202377283	0.085
rs6702751	1	202478416	0.447
rs10900579	1	202555674	0.244
rs3747636	1	202670282	0.222
rs2772233	1	202898688	0.306
rs2012130	1	202983834	0.387
rs2802809	1	203236209	0.353
rs2275697	1	203294360	0.162
rs7512024	1	203583145	0.203
rs10900494	1	203705537	0.195
rs11240521	1	203799705	0.31
rs823066	1	204037796	0.066
rs7366689	1	204154895	0.097
rs2483062	1	204684305	0.071
rs12569261	1	204793883	0.231
rs4844553	1	205000986	0.064
rs2138992	1	205061027	0.212
rs3813948	1	205336481	0.069
rs4844573	1	205371523	0.341
rs650877	1	205815416	0.188
rs2745980	1	206084990	0.391
rs11582914	1	206188483	0.064
rs752016	1	206304300	0.186
rs3748737	1	206462779	0.194
rs2897064	1	206557518	0.19
rs1499585	1	206692354	0.08
rs841503	1	206729582	0.121
rs869521	1	206844518	0.411
rs1933566	1	207005293	0.21
rs4130547	1	207180726	0.471
rs10494915	1	207308503	0.14
rs1857967	1	207627875	0.208
rs742254	1	207719569	0.197
rs2281139	1	207841512	0.194
rs2236893	1	207871287	0.147
rs2235543	1	207927291	0.13
rs932347	1	208122253	0.201
rs12025108	1	208687115	0.361
rs2050187	1	208719997	0.465
rs12217125	1	208816686	0.415
rs4504959	1	208868502	0.099
rs1501562	1	209139015	0.364
rs17017394	1	209557907	0.153
rs6679498	1	209779313	0.181
rs7525247	1	209851688	0.447
rs12135924	1	210157445	0.108
rs12087287	1	210365427	0.067
rs11119881	1	210446364	0.18
rs6697091	1	210712848	0.111
rs2501857	1	210923955	0.229
rs6680470	1	211186741	0.087
rs1187770	1	211630441	0.139
rs4655421	1	211726554	0.302
rs4233314	1	212014587	0.171
rs10494964	1	212033510	0.289
rs340840	1	212194510	0.35
rs6699206	1	212434953	0.159
rs12124666	1	212558584	0.085
rs10494978	1	212692502	0.053
rs4077549	1	212745887	0.06
rs10864119	1	212983742	0.358
rs1947364	1	213311161	0.11
rs1339400	1	213519909	0.088
rs6656554	1	213954552	0.334
rs531780	1	214184463	0.315
rs1436776	1	214301697	0.497
rs11587260	1	214316193	0.483
rs4240923	1	214723882	0.308
rs1833036	1	214773635	0.425
rs2820879	1	214950266	0.147
rs1572738	1	215018510	0.054
rs2789726	1	215039819	0.071
rs867410	1	215226071	0.195
rs11117785	1	215419037	0.087
rs10495056	1	215574462	0.185
rs1567449	1	216085579	0.178
rs7530786	1	216128034	0.079
rs10495096	1	216415532	0.086
rs2009112	1	216620152	0.407
rs2047163	1	216775226	0.251
rs6541234	1	217068286	0.472
rs10495118	1	217203759	0.077
rs1547502	1	217630980	0.4
rs6664521	1	218074931	0.433
rs7530353	1	218177944	0.21
rs7524270	1	218567581	0.056
rs2786617	1	218802951	0.304
rs2807873	1	219180246	0.249
rs11118642	1	219310995	0.47
rs12025878	1	219909814	0.13
rs6687398	1	219935029	0.432
rs4433402	1	220012795	0.115
rs11579212	1	220139442	0.309
rs11485173	1	220551368	0.369
rs17464857	1	220829332	0.147
rs825130	1	221651342	0.483
rs6685346	1	221708063	0.345
rs6698919	1	222082020	0.147
rs7531519	1	222318461	0.32
rs698279	1	222799689	0.103
rs2405523	1	222978557	0.456
rs2489348	1	223220062	0.117
rs1340865	1	223698027	0.152
rs4653662	1	223988278	0.277
rs360074	1	224157773	0.444
rs7367845	1	224512151	0.411
rs1805410	1	224635288	0.153
rs4653749	1	224788125	0.397
rs708766	1	224931877	0.168
rs2313007	1	225159944	0.176
rs3014268	1	225625445	0.144
rs6426482	1	226104747	0.14
rs4518905	1	226164963	0.131
rs12097506	1	226916224	0.084
rs241315	1	226985825	0.178
rs603404	1	227171768	0.29
rs7529576	1	227180821	0.485
rs237777	1	227498539	0.209
rs1002063	1	227604136	0.267
rs4925479	1	227622123	0.345
rs4846992	1	228204141	0.075
rs1998064	1	228353751	0.241
rs1923950	1	228451593	0.155
rs11586112	1	228521297	0.473
rs11586533	1	228661372	0.431
rs200591	1	228773546	0.139
rs7537410	1	228979103	0.376
rs1321130	1	229311024	0.273
rs2883720	1	229321736	0.315
rs16854388	1	229674883	0.141
rs1934909	1	229917902	0.154
rs9432014	1	230053752	0.117
rs9725346	1	230343936	0.333
rs4564083	1	230478608	0.493
rs647578	1	230590065	0.408
rs4649274	1	230801857	0.23
rs10465473	1	231103008	0.301
rs6664939	1	231293564	0.096
rs7546115	1	231454189	0.399
rs3795375	1	231581557	0.186
rs780240	1	231747186	0.304
rs1773950	1	231802091	0.072
rs701226	1	231833682	0.26
rs12026196	1	231988458	0.337
rs6667430	1	232140314	0.278
rs6683325	1	232326709	0.331
rs2677810	1	232545028	0.456
rs3001707	1	232548301	0.328
rs270508	1	232664315	0.213
rs607407	1	232836122	0.338
rs6659304	1	232948072	0.442
rs6586361	1	233186005	0.491
rs10489690	1	233426502	0.117
rs508208	1	233794439	0.362
rs4660126	1	234144401	0.308
rs3213190	1	234207797	0.175
rs6676840	1	234362829	0.356
rs2120959	1	234613009	0.355
rs7512191	1	234688147	0.403
rs2250971	1	234786657	0.276
rs10733118	1	235030633	0.376
rs12047281	1	235228090	0.411
rs6678625	1	235276626	0.153
rs7554607	1	235333226	0.44
rs2485570	1	235352230	0.077
rs4659491	1	235499862	0.466
rs2997967	1	235667890	0.313
rs791543	1	235832693	0.427
rs1490279	1	236204271	0.254
rs1600705	1	236468368	0.06
rs10495415	1	236750675	0.09
rs1553385	1	236884985	0.407
rs9428452	1	237232852	0.196
rs1027897	1	237330614	0.125
rs12038672	1	237411070	0.306
rs4659544	1	237631305	0.097
rs9287229	1	237765747	0.416
rs693948	1	238022299	0.387
rs2169454	1	238218700	0.185
rs10926145	1	238381209	0.062
rs10495466	1	238575190	0.06
rs1889869	1	238650219	0.212
rs12753937	1	238771340	0.074
rs11588607	1	238778543	0.304
rs7544440	1	238839906	0.408
rs6691111	1	238869793	0.132
rs6696418	1	238923146	0.419
rs628208	1	239237600	0.467
rs538423	1	239266618	0.422
rs10465632	1	239386990	0.396
rs2140065	1	239457381	0.143
rs10737861	1	239576418	0.154
rs2994978	1	239700036	0.404
rs2275163	1	239796677	0.321
rs6661311	1	239903600	0.365
rs10926579	1	240030661	0.117
rs6703812	1	240149519	0.494
rs10926604	1	240267870	0.27
rs6679053	1	240352327	0.22
rs3863747	1	240543878	0.226
rs1342362	1	240618321	0.083
rs1413214	1	240872444	0.255
rs10803075	1	240941582	0.342
rs9943068	1	241012792	0.421
rs3003542	1	241153729	0.319
rs9428576	1	241728650	0.432
rs1121276	1	241777030	0.351
rs520971	1	242229317	0.436
rs3123390	1	242293263	0.216
rs4658413	1	242389010	0.168
rs4634891	1	242447174	0.487
rs7541784	1	242817652	0.241
rs12057937	1	242928833	0.294
rs9727042	1	243005121	0.151
rs2050632	1	243226190	0.399
rs4658437	1	243378785	0.334
rs6428904	1	243430046	0.17
rs1768071	1	243634383	0.359
rs1538467	1	243720615	0.478
rs10924249	1	243837265	0.187
rs1538961	1	243893600	0.32
rs10802267	1	243996723	0.147
rs10924359	1	244077952	0.357
rs4445429	1	244293189	0.263
rs10802426	1	244781819	0.232
rs3935608	1	245029642	0.317
rs10924866	1	245151494	0.206
rs10924990	1	245574531	0.452
rs10737805	1	245634674	0.171
rs1151694	1	245795585	0.387
rs2282316	1	245942038	0.232
rs1493257	1	246047487	0.243
rs4916176	1	246927264	0.119
rs6683472	1	247042000	0.161
rs300773	2	105035	0.175
rs1858308	2	344241	0.279
rs2724855	2	512921	0.377
rs6707477	2	695636	0.395
rs6726475	2	778673	0.194
rs2298873	2	1393966	0.075
rs2070882	2	1437008	0.476
rs9752743	2	1605399	0.452
rs7563788	2	1781929	0.066
rs2241685	2	1905000	0.089
rs12467137	2	2154578	0.104
rs6759198	2	2351188	0.453
rs4853939	2	2427095	0.113
rs6742158	2	2562219	0.26
rs719875	2	2633738	0.058
rs896227	2	2645780	0.148
rs7589592	2	2691950	0.43
rs823246	2	2828174	0.495
rs2031028	2	2991297	0.458
rs4438515	2	3082104	0.257
rs2694084	2	3259415	0.466
rs6548164	2	3451672	0.386
rs4583476	2	3586631	0.291
rs731034	2	3654897	0.144
rs11682163	2	3727421	0.439
rs4849987	2	3792181	0.294
rs1454232	2	3876620	0.279
rs6755355	2	4115712	0.387
rs17388778	2	4127943	0.343
rs6542703	2	4344997	0.129
rs637295	2	4407267	0.274
rs12474326	2	4539742	0.368
rs7581129	2	4644539	0.064
rs1446137	2	4800847	0.402
rs1371473	2	4856019	0.414
rs1869410	2	5174807	0.271
rs1453766	2	5309265	0.385
rs792111	2	5452684	0.346
rs10495519	2	5491390	0.165
rs6432010	2	5535132	0.253
rs6761918	2	5670588	0.17
rs4371338	2	5755481	0.371
rs11690032	2	5906987	0.159
rs4312456	2	5991691	0.196
rs1949914	2	6113298	0.301
rs4337447	2	6352038	0.144
rs306158	2	6494909	0.265
rs306196	2	6545258	0.088
rs6746495	2	6635023	0.304
rs6725067	2	6775163	0.341
rs10495544	2	6873584	0.286
rs771302	2	6995482	0.248
rs771306	2	6999238	0.053
rs3772003	2	7029188	0.407
rs16865965	2	7180282	0.146
rs1430289	2	7371811	0.337
rs6732885	2	7482219	0.472
rs6728724	2	7515976	0.33
rs772436	2	7751272	0.352
rs798443	2	7885726	0.186
rs6431909	2	7980910	0.137
rs238630	2	8326564	0.09
rs642501	2	8365360	0.42
rs6431936	2	8424878	0.455
rs10495559	2	8531732	0.385
rs345898	2	8624853	0.135
rs3856447	2	8667717	0.391
rs3351	2	8804631	0.102
rs3811600	2	9354864	0.092
rs2276338	2	9563240	0.417
rs4669453	2	9826352	0.319
rs7605035	2	9837210	0.369
rs6708858	2	10015678	0.451
rs4669522	2	10111643	0.194
rs2241113	2	10193197	0.34
rs4669564	2	10339793	0.292
rs1003652	2	10385747	0.107
rs3821197	2	10482541	0.184
rs7572631	2	10678025	0.203
rs1734344	2	10854516	0.282
rs1882646	2	10949239	0.151
rs6748518	2	11024696	0.196
rs10178469	2	11053254	0.065
rs11677588	2	11107300	0.237
rs6716817	2	11303285	0.445
rs11687681	2	11490266	0.367
rs13394619	2	11644958	0.486
rs2304401	2	11678760	0.061
rs6726960	2	11816382	0.23
rs6735995	2	11909044	0.125
rs2716628	2	11933214	0.314
rs10495587	2	12094704	0.205
rs2380426	2	12316501	0.391
rs7567643	2	12333391	0.101
rs1011575	2	12534958	0.148
rs779916	2	12603372	0.229
rs4668771	2	12645067	0.19
rs7607490	2	12768571	0.11
rs1469215	2	12803771	0.395
rs1402545	2	13026840	0.425
rs1510825	2	13721877	0.165
rs7592520	2	13873078	0.2
rs549213	2	14012242	0.373
rs4503965	2	14496377	0.344
rs1878847	2	14924411	0.1
rs1178199	2	15135161	0.494
rs7598924	2	15172983	0.092
rs3764922	2	15295832	0.099
rs876718	2	15726386	0.103
rs7591368	2	15779781	0.481
rs12469242	2	15892005	0.244
rs2114802	2	16055062	0.131
rs16863222	2	16112481	0.32
rs340802	2	16378487	0.263
rs4832591	2	16470077	0.212
rs1024925	2	16668834	0.415
rs11674035	2	16784593	0.122
rs2193698	2	16911632	0.225
rs1812211	2	17231683	0.176
rs1983376	2	17289515	0.173
rs9306861	2	17919928	0.134
rs1870822	2	17963400	0.064
rs12470356	2	18048653	0.198
rs2345496	2	18180122	0.305
rs7606861	2	18347525	0.404
rs2704625	2	18517361	0.113
rs1978995	2	18706538	0.207
rs4832640	2	18967624	0.25
rs4832642	2	19113175	0.062
rs10514627	2	19433441	0.155
rs17442753	2	19509571	0.258
rs1593746	2	19565318	0.258
rs2123538	2	19801227	0.422
rs1370587	2	19953884	0.416
rs3892295	2	20492363	0.089
rs2348868	2	20614490	0.162
rs10200606	2	20636400	0.06
rs10495711	2	20923411	0.215
rs4533439	2	21005296	0.427
rs693	2	21085700	0.495
rs4557007	2	21492473	0.323
rs7568769	2	21796736	0.076
rs1396725	2	22466143	0.136
rs6544021	2	22606730	0.351
rs10195540	2	22856758	0.15
rs7586848	2	23009367	0.317
rs10495737	2	23091509	0.465
rs896020	2	23266446	0.074
rs747344	2	23504805	0.422
rs1709339	2	23637258	0.279
rs7560892	2	23782141	0.446
rs12470303	2	24473387	0.376
rs4665716	2	24797476	0.057
rs3731631	2	25212926	0.285
rs7594432	2	25336387	0.456
rs6746082	2	25512748	0.221
rs1076000	2	25830860	0.271
rs7603456	2	26044800	0.247
rs6546744	2	26155665	0.214
rs4416176	2	26536150	0.09
rs1731240	2	26690899	0.454
rs1275986	2	26765583	0.39
rs780094	2	27594741	0.411
rs1948922	2	28195657	0.285
rs2279475	2	28398613	0.171
rs13392378	2	28460848	0.056
rs6744005	2	28615819	0.322
rs3752901	2	28709551	0.278
rs6742110	2	29113589	0.29
rs17750032	2	29213290	0.091
rs3112916	2	29225873	0.09
rs1528424	2	29331334	0.241
rs7421353	2	29495378	0.427
rs2361743	2	30094224	0.426
rs1447522	2	30145982	0.199
rs4434038	2	30404870	0.278
rs1807334	2	30707734	0.414
rs2276568	2	30810830	0.07
rs551356	2	30838354	0.144
rs6543592	2	31093750	0.079
rs11683997	2	31143878	0.075
rs605832	2	31308049	0.402
rs207432	2	31407491	0.368
rs806645	2	31661444	0.315
rs438408	2	32348899	0.356
rs4952315	2	32961969	0.1
rs6745339	2	33027056	0.206
rs10495786	2	33412933	0.103
rs622716	2	33477238	0.227
rs604788	2	33517854	0.113
rs10495789	2	33572613	0.107
rs897506	2	33640016	0.169
rs17338665	2	33800516	0.151
rs4670302	2	33921896	0.12
rs12105087	2	34076425	0.27
rs1541636	2	34281137	0.23
rs13005810	2	34434357	0.093
rs10495824	2	34604049	0.245
rs7591253	2	34840710	0.283
rs4318363	2	34846547	0.451
rs4588165	2	35180226	0.395
rs17016629	2	35506420	0.117
rs1401775	2	35952465	0.138
rs2949065	2	35986447	0.364
rs305163	2	36163166	0.25
rs6704972	2	36344128	0.4
rs2699189	2	36378874	0.45
rs2287082	2	36598516	0.322
rs10865113	2	36766734	0.293
rs10865116	2	36832253	0.416
rs2252032	2	36952843	0.478
rs6734118	2	37412859	0.22
rs4353628	2	37593016	0.425
rs17021120	2	37696523	0.051
rs4670214	2	37858552	0.128
rs4670222	2	37908127	0.451
rs184577	2	38230909	0.222
rs3845790	2	38332007	0.069
rs6741107	2	38506076	0.056
rs1368114	2	38653324	0.146
rs3821023	2	38747164	0.116
rs2373530	2	39459421	0.069
rs2716727	2	39807250	0.412
rs6708332	2	39943014	0.127
rs2373788	2	40129037	0.172
rs10490051	2	40424930	0.312
rs11679585	2	40544972	0.177
rs11124754	2	40729617	0.075
rs10469868	2	41237221	0.175
rs7567386	2	41300113	0.324
rs1560260	2	41688935	0.476
rs13392392	2	41907782	0.12
rs4952521	2	41943543	0.447
rs10184755	2	42112452	0.234
rs2466001	2	42162077	0.258
rs7570219	2	42182833	0.496
rs2118888	2	42305058	0.251
rs4408769	2	42949290	0.34
rs10172548	2	42998637	0.433
rs11686640	2	43092929	0.215
rs4952974	2	43255801	0.47
rs10495903	2	43660422	0.138
rs10514787	2	43784213	0.303
rs6748810	2	43924439	0.397
rs12465555	2	43971693	0.081
rs7607908	2	44160954	0.147
rs10194161	2	44360717	0.405
rs559396	2	44953254	0.4
rs921120	2	45126545	0.317
rs7569588	2	45273586	0.315
rs7579209	2	45352222	0.144
rs3770251	2	45522174	0.347
rs1517001	2	45710855	0.232
rs2204204	2	45759450	0.233
rs13404973	2	45850915	0.227
rs4953262	2	45894297	0.429
rs6719779	2	45927221	0.331
rs6751349	2	46030466	0.139
rs10495929	2	46225678	0.143
rs4245806	2	46305287	0.392
rs714104	2	46318300	0.275
rs2881321	2	46343636	0.333
rs7571218	2	46459163	0.416
rs3087822	2	46705537	0.438
rs6713911	2	46931006	0.103
rs7593339	2	47127236	0.133
rs17036272	2	47199689	0.129
rs748780	2	47617399	0.423
rs6544997	2	47698009	0.484
rs11125149	2	47732706	0.414
rs7588761	2	48004091	0.068
rs7570354	2	48237250	0.415
rs6545026	2	48374043	0.349
rs4953611	2	48773767	0.096
rs4319975	2	48813107	0.252
rs17556008	2	48947479	0.07
rs1427446	2	49333810	0.466
rs1991387	2	49391299	0.401
rs1518823	2	49843872	0.101
rs10495988	2	50009439	0.173
rs1915174	2	50451419	0.422
rs759507	2	50608317	0.342
rs988179	2	50682535	0.254
rs2194390	2	50756435	0.11
rs2160408	2	51400550	0.107
rs1919427	2	51588998	0.173
rs6721228	2	51663943	0.384
rs7595947	2	52117836	0.321
rs2355799	2	52173659	0.222
rs6730865	2	52513378	0.469
rs785286	2	52866824	0.226
rs6758455	2	53307348	0.104
rs1357204	2	53462867	0.133
rs1389572	2	53523413	0.276
rs6753258	2	53700051	0.32
rs6735360	2	53715065	0.394
rs10186140	2	54216479	0.1
rs843622	2	54401986	0.464
rs6761960	2	54869268	0.064
rs7601625	2	55104878	0.42
rs13010217	2	55659966	0.203
rs1346787	2	55946116	0.432
rs2099305	2	56200813	0.191
rs214047	2	56344184	0.148
rs214038	2	56377838	0.223
rs10490404	2	56555999	0.153
rs768329	2	56951643	0.192
rs4233968	2	57341451	0.158
rs1401257	2	57480496	0.056
rs1527619	2	57662175	0.26
rs1533725	2	57965426	0.405
rs12613228	2	58515573	0.114
rs10182324	2	58901477	0.108
rs42843	2	58963832	0.137
rs4233974	2	59148547	0.374
rs13402382	2	59207815	0.352
rs4672311	2	59819914	0.264
rs13016030	2	60121764	0.078
rs887930	2	60187236	0.095
rs7567242	2	60406647	0.107
rs842764	2	60726355	0.422
rs702873	2	60935046	0.44
rs10181042	2	61077763	0.421
rs6545886	2	61675375	0.111
rs11125907	2	62193184	0.34
rs10865331	2	62404976	0.389
rs4233978	2	62568835	0.189
rs1527966	2	62669234	0.102
rs984682	2	63199425	0.21
rs6545986	2	63378621	0.284
rs329483	2	64145284	0.465
rs2917793	2	64160824	0.478
rs1030406	2	64370963	0.34
rs3796051	2	64771574	0.45
rs6738590	2	64913107	0.203
rs2048262	2	64955083	0.093
rs3771105	2	65177593	0.052
rs10519034	2	65559829	0.171
rs2917816	2	65577460	0.414
rs702927	2	65588253	0.1
rs1544694	2	65775360	0.481
rs12614398	2	66021569	0.164
rs2971828	2	66408091	0.269
rs2300478	2	66634957	0.243
rs6756458	2	66721578	0.173
rs6546266	2	66900369	0.448
rs2081398	2	66925586	0.437
rs1468824	2	67062606	0.494
rs2683687	2	67612167	0.333
rs7572685	2	67723729	0.082
rs1367457	2	67805365	0.459
rs11691501	2	67879465	0.269
rs6729128	2	67913748	0.248
rs1032807	2	68019584	0.483
rs7575344	2	68153931	0.109
rs744636	2	68196534	0.389
rs1542136	2	68474434	0.308
rs2312078	2	68948656	0.396
rs6714171	2	69004761	0.127
rs7584385	2	69094763	0.205
rs6546487	2	69267837	0.359
rs7577851	2	69577214	0.166
rs10496175	2	70007352	0.221
rs4853334	2	70214454	0.297
rs10496179	2	70468688	0.11
rs2041078	2	70728480	0.386
rs741326	2	70912343	0.414
rs11126315	2	71144566	0.26
rs2542505	2	71441305	0.097
rs6713986	2	71610153	0.297
rs11897583	2	71701920	0.185
rs4123814	2	71829429	0.097
rs17007526	2	71954631	0.055
rs11684040	2	72024924	0.189
rs2241057	2	72215468	0.158
rs11126378	2	72754892	0.122
rs755409	2	73024238	0.073
rs10496188	2	73088866	0.146
rs4270374	2	74093023	0.286
rs363617	2	74772200	0.135
rs205611	2	74825589	0.188
rs4853066	2	74943663	0.192
rs1565068	2	74981684	0.173
rs10515918	2	75117537	0.266
rs6741029	2	75198703	0.345
rs3771833	2	75220445	0.116
rs735881	2	75496495	0.157
rs6757296	2	75518564	0.129
rs10489977	2	75621606	0.206
rs13385913	2	75753240	0.138
rs6704893	2	75960784	0.086
rs1879191	2	76480637	0.384
rs6716298	2	76713720	0.191
rs13008894	2	76848492	0.09
rs10496205	2	77347215	0.061
rs1016347	2	77438405	0.24
rs7598757	2	77781822	0.254
rs4853368	2	78149653	0.479
rs6708183	2	78238254	0.32
rs1401737	2	78713382	0.173
rs6744937	2	78950743	0.495
rs4853434	2	79206271	0.186
rs735358	2	79326205	0.302
rs1116974	2	79575805	0.494
rs7597183	2	79680782	0.069
rs4852511	2	79765398	0.485
rs1434117	2	79928287	0.415
rs2974179	2	79991756	0.302
rs53915	2	80091949	0.324
rs961408	2	80274788	0.11
rs9808084	2	80396255	0.24
rs6747004	2	80522233	0.095
rs12611756	2	80614703	0.356
rs10490511	2	80802274	0.115
rs6717876	2	81216889	0.101
rs7570013	2	81535631	0.17
rs2685724	2	82020045	0.326
rs1593773	2	82542237	0.183
rs10496276	2	82913481	0.183
rs7563569	2	83443853	0.378
rs1486837	2	83659765	0.222
rs11674417	2	84202139	0.364
rs10496308	2	84273243	0.267
rs10496309	2	84468983	0.114
rs9309619	2	84982857	0.084
rs17025940	2	85228793	0.082
rs7601117	2	85363936	0.391
rs1135604	2	85468523	0.422
rs11682343	2	85522499	0.38
rs1437743	2	85778500	0.387
rs869778	2	85863754	0.093
rs1075622	2	86191441	0.162
rs2030259	2	86537153	0.236
rs12621901	2	86958955	0.46
rs2099825	2	88159880	0.272
rs1545224	2	88204931	0.225
rs2363731	2	88302908	0.104
rs1659258	2	88440703	0.063
rs7560571	2	95056501	0.35
rs1364394	2	95559457	0.341
rs12617019	2	96269295	0.178
rs1257017	2	97002862	0.119
rs6736735	2	97702865	0.394
rs5865	2	97739438	0.344
rs3731659	2	98288258	0.223
rs2055593	2	98358545	0.236
rs2278210	2	98516630	0.09
rs988825	2	98942147	0.104
rs4850905	2	99518797	0.24
rs7609179	2	99791880	0.152
rs7423759	2	99928760	0.204
rs6748892	2	100232477	0.293
rs2222282	2	100611190	0.115
rs17024792	2	100790209	0.057
rs1369481	2	100878391	0.301
rs1302	2	100995430	0.179
rs7572740	2	101354903	0.069
rs4384813	2	101726355	0.06
rs2072476	2	102003296	0.101
rs2310186	2	102109612	0.128
rs4851004	2	102375969	0.494
rs2192669	2	102617986	0.313
rs4569500	2	102919565	0.382
rs1680797	2	103134044	0.229
rs7582634	2	103991882	0.136
rs1519627	2	104315343	0.161
rs6716044	2	104554436	0.09
rs17627543	2	104681249	0.333
rs9653448	2	104979771	0.296
rs2679896	2	105182816	0.289
rs4374396	2	105390883	0.407
rs6543296	2	105437433	0.307
rs7563743	2	105653588	0.412
rs12464067	2	105782544	0.417
rs10490696	2	105917754	0.365
rs2377451	2	106075279	0.218
rs13025573	2	106610110	0.355
rs4676309	2	106865473	0.216
rs4392257	2	107081285	0.064
rs2889744	2	107163166	0.185
rs6746088	2	107353467	0.437
rs328035	2	107770484	0.369
rs13020302	2	107966142	0.331
rs6542749	2	108057074	0.305
rs921656	2	108253437	0.219
rs1478515	2	108867361	0.163
rs417999	2	109044642	0.163
rs11688327	2	109222249	0.392
rs9330321	2	109647449	0.09
rs13384147	2	109805518	0.126
rs3789735	2	110243431	0.327
rs4443010	2	111185609	0.216
rs3789078	2	111514150	0.065
rs724710	2	111624162	0.315
rs9308627	2	112113976	0.182
rs11685349	2	112179596	0.395
rs4849056	2	112682980	0.345
rs6747985	2	112955001	0.117
rs1867831	2	113490032	0.285
rs2515406	2	113538639	0.114
rs3791334	2	113658240	0.355
rs4404277	2	113783799	0.428
rs10496452	2	114270270	0.165
rs4490198	2	114880929	0.421
rs1430090	2	114927112	0.319
rs9308697	2	115124129	0.193
rs983829	2	115610426	0.075
rs843399	2	115901805	0.29
rs13429901	2	115996269	0.129
rs272038	2	116352332	0.288
rs1442772	2	117069299	0.348
rs744832	2	117565111	0.079
rs333852	2	117689624	0.081
rs12475536	2	118164495	0.175
rs6737733	2	118291938	0.309
rs9308765	2	118759679	0.12
rs2008776	2	118997264	0.48
rs6718150	2	119293935	0.163
rs1898705	2	119382432	0.092
rs7562894	2	119493126	0.105
rs12711924	2	119728641	0.343
rs12990370	2	119897036	0.243
rs2587695	2	120038287	0.489
rs3961960	2	120665596	0.323
rs4848607	2	121000194	0.222
rs1869026	2	121057751	0.475
rs1568836	2	121073565	0.079
rs2053989	2	121260786	0.455
rs277554	2	121347854	0.466
rs1992901	2	121387139	0.366
rs908634	2	121615878	0.179
rs4848692	2	121656471	0.464
rs753727	2	121767700	0.103
rs4267513	2	122332396	0.416
rs11122886	2	122652270	0.263
rs1406751	2	122901427	0.339
rs893743	2	123168265	0.104
rs951528	2	123396727	0.193
rs1395931	2	123535443	0.458
rs2901018	2	124047618	0.47
rs10496628	2	124609062	0.34
rs960537	2	124629987	0.08
rs6722179	2	124994796	0.268
rs4473385	2	125137275	0.381
rs313305	2	125798572	0.477
rs9308661	2	125909964	0.221
rs1563337	2	126431884	0.296
rs359700	2	126838951	0.096
rs11694376	2	127141319	0.306
rs4662692	2	127412547	0.11
rs9287568	2	127487476	0.413
rs1060743	2	127543003	0.306
rs4663113	2	127650168	0.4
rs7557992	2	128162055	0.298
rs7577867	2	128609678	0.393
rs17216354	2	128877673	0.116
rs13386062	2	129111212	0.262
rs12692083	2	129265753	0.227
rs4662631	2	129501193	0.3
rs7567687	2	129750796	0.468
rs1540552	2	129913970	0.059
rs4662999	2	130333425	0.273
rs10928942	2	130399814	0.275
rs12151738	2	130851319	0.321
rs1430706	2	131282117	0.381
rs3814391	2	131529208	0.124
rs4850224	2	132127456	0.297
rs4063769	2	132447857	0.467
rs4417767	2	132921758	0.374
rs11884795	2	133235974	0.26
rs6726055	2	133430612	0.18
rs1975218	2	133628562	0.12
rs7572861	2	133869080	0.23
rs2043233	2	134030848	0.055
rs16829491	2	134279946	0.134
rs11691129	2	134310580	0.181
rs1872515	2	134481336	0.196
rs1879019	2	134588507	0.105
rs1257208	2	134700540	0.163
rs2043873	2	134884211	0.062
rs6730778	2	135055110	0.072
rs7603310	2	135618690	0.06
rs2117511	2	136179131	0.119
rs7371043	2	136693406	0.077
rs6720240	2	136833804	0.252
rs2001872	2	137238514	0.141
rs778187	2	137312015	0.141
rs11889431	2	137544504	0.289
rs10180601	2	137852241	0.167
rs2242481	2	138546168	0.148
rs7574224	2	139056521	0.128
rs4954946	2	139158991	0.245
rs4954723	2	139285272	0.261
rs3922799	2	139475376	0.459
rs1437299	2	139661000	0.173
rs10496820	2	139941247	0.206
rs2380752	2	140564030	0.143
rs7607749	2	140836337	0.085
rs511625	2	141066570	0.359
rs1864277	2	141372903	0.067
rs2140872	2	141558330	0.117
rs2683815	2	141794473	0.098
rs1370328	2	142184912	0.224
rs1898422	2	142211489	0.169
rs7584645	2	142256710	0.116
rs2029142	2	142518411	0.434
rs10189091	2	143188470	0.077
rs3768844	2	143513164	0.166
rs10189773	2	143612970	0.245
rs4146022	2	144096097	0.151
rs2890738	2	144273491	0.333
rs787172	2	144413583	0.227
rs993765	2	144931231	0.094
rs13382811	2	144940090	0.142
rs890620	2	145055990	0.115
rs10496977	2	145799803	0.075
rs995308	2	145940628	0.115
rs1370521	2	146221152	0.347
rs10496992	2	146382727	0.367
rs2381911	2	146740607	0.229
rs4411641	2	147313443	0.401
rs1403263	2	147821187	0.176
rs1344984	2	147910385	0.094
rs6747792	2	148327998	0.201
rs4001	2	148592113	0.46
rs6759083	2	149154681	0.201
rs1975545	2	149325167	0.098
rs10490386	2	149760959	0.182
rs1196686	2	149950736	0.193
rs2058686	2	150364679	0.219
rs10171121	2	150551330	0.297
rs971810	2	150772411	0.093
rs991000	2	151022199	0.249
rs10497061	2	151083407	0.102
rs962052	2	151352449	0.248
rs10489981	2	151463363	0.088
rs1385432	2	151606268	0.476
rs1046668	2	151934816	0.147
rs4664055	2	152110417	0.364
rs6712443	2	152234295	0.102
rs1806702	2	152638370	0.2
rs2577180	2	153102193	0.194
rs6759254	2	153363445	0.232
rs1357643	2	153512701	0.09
rs1020146	2	153862593	0.305
rs9784007	2	154083120	0.112
rs1940269	2	154144922	0.286
rs1881207	2	154371172	0.149
rs6761233	2	154545327	0.448
rs1469155	2	154971247	0.296
rs1429256	2	155080308	0.097
rs2937609	2	155329292	0.38
rs2652452	2	155378449	0.449
rs1385902	2	155891735	0.292
rs843205	2	156179042	0.327
rs2882618	2	156602123	0.094
rs7582705	2	157214017	0.333
rs1543932	2	157273438	0.452
rs12477460	2	157713166	0.155
rs4299296	2	158117377	0.229
rs1598144	2	158183786	0.161
rs747282	2	158257988	0.235
rs10497190	2	158347486	0.181
rs6731028	2	158599008	0.127
rs6720142	2	158842134	0.421
rs12694971	2	159408321	0.339
rs4665026	2	159692948	0.142
rs174244	2	159872433	0.169
rs4665083	2	160138373	0.369
rs2292387	2	160442968	0.172
rs6718526	2	160922421	0.185
rs4664332	2	161067914	0.307
rs10497220	2	161473927	0.489
rs1267068	2	161720381	0.306
rs1510094	2	162197437	0.15
rs2892792	2	162348971	0.259
rs2241242	2	162683140	0.365
rs6736615	2	163282036	0.146
rs1834223	2	163528171	0.151
rs1221518	2	163901400	0.128
rs10930109	2	164279059	0.052
rs2034256	2	164734476	0.161
rs13426015	2	165020429	0.166
rs1454407	2	165481966	0.386
rs10497257	2	165739074	0.137
rs4667819	2	165996222	0.48
rs6710518	2	166291490	0.496
rs9917323	2	166754555	0.139
rs13032976	2	166958763	0.103
rs12617566	2	167435455	0.139
rs13383718	2	167524537	0.367
rs1227131	2	168121044	0.352
rs1375317	2	168290440	0.234
rs10200961	2	168418418	0.11
rs6740826	2	168735801	0.098
rs10208207	2	168783218	0.217
rs7574151	2	168884105	0.379
rs1377504	2	169011488	0.251
rs13390393	2	169307675	0.102
rs3821117	2	169472050	0.097
rs2058996	2	169542195	0.463
rs4668121	2	169684351	0.269
rs12988804	2	169826057	0.278
rs2247506	2	169872014	0.203
rs7590594	2	170280360	0.125
rs6731008	2	170679240	0.131
rs2161917	2	170728180	0.421
rs2355351	2	170809755	0.485
rs925920	2	170838278	0.078
rs1401286	2	170876876	0.163
rs2013102	2	170957339	0.314
rs2883782	2	171142071	0.466
rs2160231	2	171186648	0.236
rs6755814	2	171375243	0.371
rs7598959	2	171439272	0.19
rs10195398	2	171980936	0.075
rs2249572	2	172133710	0.12
rs6433323	2	172581306	0.398
rs788160	2	172654561	0.204
rs4316910	2	172858481	0.265
rs2884179	2	172987023	0.269
rs1920984	2	173005671	0.186
rs2258175	2	173395044	0.485
rs2113807	2	173492904	0.33
rs3769234	2	173575714	0.395
rs3769215	2	173613743	0.213
rs1550623	2	173921140	0.164
rs730912	2	174181056	0.122
rs6713428	2	174262804	0.101
rs1024125	2	174416445	0.303
rs9287971	2	174639998	0.324
rs4625870	2	174808833	0.228
rs10497426	2	175290513	0.198
rs2646165	2	175329728	0.125
rs3771910	2	175455713	0.393
rs7566401	2	175702966	0.069
rs1011143	2	176368672	0.437
rs2884888	2	176480515	0.354
rs970797	2	176820065	0.427
rs1554406	2	177039213	0.14
rs2969348	2	177092418	0.353
rs2885631	2	177327477	0.088
rs1004651	2	177423479	0.163
rs2364725	2	177841234	0.493
rs1901826	2	177933512	0.344
rs998059	2	178320516	0.206
rs919682	2	178836075	0.194
rs1434094	2	178944294	0.483
rs10171173	2	179502692	0.39
rs4894088	2	179877259	0.071
rs1517710	2	180044828	0.124
rs6715297	2	180105114	0.32
rs10497541	2	180108266	0.125
rs7557892	2	180321328	0.105
rs12328338	2	180421230	0.317
rs17777566	2	180501295	0.106
rs17793860	2	180688158	0.066
rs10497562	2	180774812	0.072
rs13029379	2	181294971	0.086
rs4667005	2	181570824	0.281
rs10514624	2	182126538	0.21
rs4018756	2	182239099	0.488
rs6433931	2	182348106	0.405
rs6736414	2	182918516	0.204
rs10497611	2	183216941	0.452
rs4666865	2	183406336	0.415
rs6750185	2	183687728	0.091
rs1992179	2	184061700	0.184
rs6754252	2	184100235	0.421
rs1463328	2	184210738	0.069
rs10497642	2	184536677	0.108
rs1568958	2	184679814	0.116
rs1021043	2	185215666	0.4
rs2059349	2	185873069	0.168
rs1862066	2	186380157	0.477
rs7586291	2	186988409	0.295
rs3114927	2	187443994	0.255
rs3771063	2	188016885	0.08
rs2350192	2	188473100	0.451
rs4128404	2	188887492	0.157
rs4667249	2	189408365	0.321
rs3736487	2	189564188	0.252
rs7422977	2	189592832	0.089
rs2304704	2	190138422	0.357
rs7568054	2	190206141	0.369
rs6761221	2	190507184	0.239
rs6434379	2	190672540	0.203
rs7590384	2	191287818	0.337
rs3821236	2	191611003	0.2
rs2356352	2	191760409	0.099
rs10208726	2	192098177	0.127
rs4076769	2	192292451	0.149
rs12477095	2	192407944	0.31
rs7422307	2	192506049	0.146
rs10497725	2	192701461	0.366
rs4644972	2	192740157	0.351
rs7563705	2	192937636	0.104
rs10173564	2	193043823	0.168
rs2357537	2	193662703	0.226
rs6748251	2	194176769	0.405
rs6434683	2	194789122	0.224
rs2360090	2	195053028	0.208
rs801289	2	195304656	0.087
rs1500604	2	196038467	0.068
rs6712905	2	196660255	0.277
rs11674328	2	196994859	0.163
rs6434873	2	197213071	0.299
rs2697307	2	197783710	0.478
rs9283513	2	197786195	0.409
rs700642	2	198308975	0.325
rs1379020	2	198846102	0.067
rs6434968	2	198920850	0.132
rs4241198	2	199053320	0.111
rs7587759	2	199365265	0.126
rs1348812	2	199944670	0.114
rs16831808	2	200261802	0.152
rs1569175	2	200730199	0.053
rs978656	2	200898873	0.178
rs6435052	2	201056174	0.209
rs2540061	2	201267011	0.444
rs2253612	2	201276678	0.095
rs2348121	2	201318829	0.274
rs6747253	2	201456660	0.148
rs12464623	2	202181323	0.057
rs2287050	2	202263377	0.23
rs7562987	2	202523775	0.243
rs1985266	2	202542083	0.238
rs4675242	2	202563439	0.165
rs2177083	2	202669910	0.493
rs13432396	2	203177833	0.444
rs4675317	2	203742096	0.062
rs2469950	2	204043802	0.061
rs3769683	2	204287042	0.133
rs219226	2	204722294	0.25
rs6714929	2	204770878	0.171
rs4673296	2	204897664	0.294
rs6748817	2	204967097	0.171
rs1978368	2	205209582	0.088
rs2216852	2	205502319	0.422
rs7559302	2	205659848	0.312
rs919936	2	205705702	0.376
rs2011559	2	206022916	0.151
rs2160327	2	206244574	0.434
rs849575	2	206313425	0.135
rs2193227	2	206437551	0.059
rs1861619	2	206452043	0.213
rs13394153	2	206496690	0.183
rs1362466	2	206763601	0.062
rs2276674	2	207161499	0.48
rs2099131	2	207243698	0.229
rs2287505	2	207655331	0.248
rs6435370	2	207887641	0.11
rs4510210	2	208006917	0.145
rs9784133	2	208330679	0.436
rs2123294	2	208557110	0.255
rs796283	2	208719372	0.479
rs897083	2	209050339	0.209
rs1517347	2	209222160	0.273
rs1446596	2	209993773	0.498
rs7593426	2	210442080	0.111
rs1379836	2	210946163	0.367
rs7573258	2	211146641	0.417
rs12997383	2	211238095	0.126
rs7580498	2	211412114	0.354
rs1836732	2	211874624	0.162
rs6712652	2	211934422	0.265
rs4302167	2	212041668	0.196
rs12469039	2	212308469	0.369
rs13390226	2	212448106	0.066
rs7607942	2	212604816	0.334
rs1351593	2	213102850	0.142
rs2371706	2	213311083	0.376
rs4131363	2	213416004	0.227
rs10932481	2	213988295	0.338
rs1582839	2	214391459	0.252
rs12617276	2	214769338	0.416
rs10932540	2	215092233	0.165
rs10932563	2	215276148	0.215
rs1374230	2	215327024	0.312
rs10498031	2	215640150	0.323
rs4673981	2	215837403	0.398
rs1250252	2	216021836	0.486
rs1250033	2	216215381	0.335
rs6758995	2	216327205	0.229
rs6731440	2	216445900	0.344
rs3770536	2	216547065	0.391
rs3770564	2	216579725	0.155
rs2160980	2	216861288	0.468
rs7590938	2	217171687	0.438
rs2372848	2	217212357	0.062
rs2067041	2	217242489	0.067
rs6435948	2	217296262	0.415
rs6735174	2	217608525	0.142
rs6723845	2	217684836	0.13
rs2888479	2	217848149	0.1
rs1478583	2	218038886	0.127
rs2568177	2	218172299	0.206
rs929937	2	218417460	0.371
rs3791890	2	218529831	0.082
rs750132	2	218548607	0.113
rs6436047	2	218817158	0.476
rs1863704	2	219270919	0.382
rs6723140	2	219482944	0.173
rs2891733	2	219843452	0.105
rs746233	2	220092370	0.46
rs7588807	2	220147346	0.49
rs4674431	2	220340257	0.232
rs6719949	2	220404542	0.356
rs7590480	2	220420289	0.355
rs2253615	2	220477123	0.157
rs995842	2	220569837	0.453
rs10932835	2	220727702	0.465
rs10170245	2	220897407	0.111
rs4350737	2	221035295	0.109
rs9288562	2	221191674	0.102
rs11687245	2	221261586	0.071
rs2893611	2	221368858	0.471
rs17339993	2	221481540	0.087
rs2034747	2	221560539	0.099
rs4254490	2	221725638	0.136
rs6751269	2	221794575	0.194
rs2052941	2	221984721	0.261
rs1519483	2	222230114	0.299
rs1519486	2	222259217	0.144
rs16825445	2	222490668	0.1
rs349020	2	222673543	0.48
rs930140	2	222856536	0.485
rs2033694	2	223060503	0.239
rs2044538	2	223262519	0.117
rs705727	2	223457806	0.123
rs10189760	2	223552138	0.299
rs7582205	2	223750613	0.175
rs2894511	2	224174071	0.054
rs7603262	2	224344734	0.085
rs920251	2	224601189	0.353
rs6740660	2	224651929	0.137
rs759725	2	224943770	0.141
rs7559750	2	225438433	0.288
rs281541	2	225601556	0.192
rs4674977	2	225806117	0.313
rs997079	2	225965849	0.264
rs1550852	2	226446307	0.159
rs2396274	2	226598272	0.117
rs13032261	2	226976835	0.383
rs2894608	2	227265431	0.282
rs1922531	2	227272269	0.402
rs1560251	2	227362192	0.091
rs10933164	2	227568915	0.285
rs1922022	2	227738606	0.305
rs11694554	2	227793761	0.123
rs4234072	2	227954773	0.092
rs6734254	2	228155840	0.092
rs2396470	2	228282775	0.218
rs7340134	2	228361193	0.186
rs1524025	2	228461696	0.101
rs3828161	2	228591214	0.151
rs6436755	2	228707935	0.444
rs1527671	2	229392944	0.279
rs7558980	2	229513328	0.1
rs2215598	2	229616489	0.063
rs1860761	2	229645080	0.342
rs975583	2	229698937	0.239
rs883731	2	229789287	0.367
rs6724020	2	229830491	0.324
rs6759476	2	230145613	0.083
rs6752370	2	230226477	0.175
rs488007	2	230393214	0.091
rs3177554	2	230785969	0.119
rs933961	2	230897291	0.193
rs11695277	2	231017990	0.19
rs10498252	2	231151672	0.235
rs3792074	2	231374190	0.246
rs3906759	2	231462650	0.194
rs2175149	2	231585451	0.343
rs6437002	2	231733528	0.328
rs1729089	2	231914269	0.483
rs1797394	2	232132290	0.373
rs838424	2	232306309	0.314
rs2679180	2	232464772	0.312
rs3100608	2	232558047	0.263
[truncated: 10,902 more rows]
